# Supplementary material for: Physicochemical Characterisation of Polysaccharide Films with Embedded Bioactive Substances
Source: Foods. 2023 Dec 12;12(24):4454. doi: 10.3390/foods12244454 (PMC10743232; doi:10.3390/foods12244454)
Supplement: Supplementary file 1 [file foods-12-04454-s001.zip]

Archive with 1 entries (1 files):
- foods-2768526-supplementary.pdf
